# Supplementary material for: Is parity a cause of tooth loss? Perceptions of northern Nigerian Hausa women
Source: PLoS One. 2019 Dec 5;14(12):e0226158. doi: 10.1371/journal.pone.0226158 (PMC6894835; doi:10.1371/journal.pone.0226158)
Supplement: S1 Data — (XLSX) [file pone.0226158.s001.xlsx]

## Sheet: Sheet1
Age	Level of education	Occupation	Number of children	FGD group	FGD ID	Age group
66	1	Business	6	1	A	3
65	1	Business	5	1	c	3
62	1	Trading	10	1	D	3
64	1	Business	5	1	E	3
63	1	H/W	2	1	F	3
45	1	Trading	5	2	A	2
50	1	Trading	0	2	B	3
45	2	Trading	8	2	C	2
50	1	Trading	0	2	D	3
62	1	Trading	6	2	E	3
63	1	H/W	5	2	F	3
45	1	Business	8	3	A	2
35	3	Trading	4	3	B	2
40	3	Trading	5	3	C	2
36	2	Trading	5	3	D	2
40	1	H/W	10	3	E	2
45	3	Trading	6	3	F	2
22	1	H/W	1	4	A	1
50	1	Business	10	4	B	3
37	1	Trading	4	4	C	2
35	2	Trading	6	4	D	2
43	1	Trading	10	4	E	2
30	1	Trading	2	4	F	1
30	2	Trading	5	5	A	1
35	3	Trading	4	5	B	2
28	2	H/W	3	5	C	1
30	1	Trading	5	5	D	1
27	3	Trading	1	5	E	1
20	3	Trading	2	6	A	1
20	3	H/W	1	6	B	1
19	3	Trading	0	6	C	1
25	3	H/W	2	6	D	1
20	3	Trading	2	6	E	1
